# Supplementary material for: Combination immunotherapy and anti-angiogenic therapy shows promising efficacy in NSCLC patients with recurrent or refractory brain metastases and negative driver genes
Source: Front Immunol. 2025 Dec 3;16:1684759. doi: 10.3389/fimmu.2025.1684759 (PMC12708319; doi:10.3389/fimmu.2025.1684759)
Supplement: Supplementary file 2 [file Table1.xlsx]

## Sheet: Supplement Table 1
Table S1: Clinic characteristics of patients treated by immunotherapy combined with anti-angiogenic therapy
Case	Gender	Age	Main Cause of Admission	Admission Time	Head MRI Imaging Results	Chest CT Imaging Results	PET-CT Imaging Results	Histopathology	Genetic Test Results for Driver Genes	Clinical Staging	PD-L1 tumor proportion score	Diagnostic Results
1	F	68	Intermittent headache for 1 month	2018-07-21	Space-occupying lesion in the right cerebellar hemisphere, metastatic tumor considered	Right lung cancer	Radioactive concentration in the right lower lobe of the lung, considering lung cancer; Radioactive concentration in the right cerebellar hemisphere, considering metastasis.	Poorly differentiated adenocarcinoma	No positive mutation	IV	<1%	Right lung cancer, brain metastasis
2	M	67	Intermittent headache for 1 week	2019-05-29	Multiple intracranial metastases	Left lung cancer		Poorly differentiated adenocarcinoma	No positive mutation	IV	<1%	Left lung cancer, multiple brain metastases
7	F	55	Intermittent headache for 1 week	2020-04-07	Multiple intracranial metastases	Changes after resection of right lung cancer		One year after previous right lung cancer resection, the pathology was adenocarcinoma.	No positive mutation	IV	<1%	Postoperative right lung cancer and brain metastasis
8	M	62	Intermittent headache for 1 month	2019-12-25	Multiple intracranial metastases	The left lung cancer		Poorly differentiated adenocarcinoma	No positive mutation	IV	<1%	Left lung cancer and brain metastasis
10	M	63	Intermittent headache for 1 month	2019-01-10	Multiple intracranial metastases	The left lung cancer		Thoracic puncture biopsy of the left lung tumor: poorly differentiated adenocarcinoma	No positive mutation	IV	<1%	Left lung cancer and brain metastasis
11	M	67	Speech and language impairment for 3 days	2020-05-10	Multiple intracranial metastases	Postoperative left lung cancer		Lung tumor pathology: adenosquamous carcinoma,Pathology of brain metastases: adenocarcinoma	No positive mutation	IV	0.2	Postoperative of left lung cancer and brain metastasis
12	M	65	Crooked mouth for 1 month	2021-05-10	Multiple intracranial metastases	The left lung cancer		Thoracic puncture biopsy of the left lung tumor: poorly differentiated adenocarcinoma	No positive mutation	IV	<1%	Left lung cancer and brain metastasis
14	F	45	Intermittent cough for 2 months	2021-06-22	Brain metastases	Left lung cancer, pleural effusion		adenocarcinoma	No positive mutation	IV	<1%	Left lung cancer, brain metastasis, pleural effusion
15	M	71	Chest tightness for 1 month	2021-07-29	Brain metastases	The right lung cancer	Right lung cancer, brain metastases, multiple bone metastases	Thoracic puncture biopsy: adenocarcinoma	No positive mutation	IV	<1%	Right lung cancer, brain metastases, multiple bone metastases
16	M	64	Dizziness for 3 days	2020-10-24	Brain metastases	The right lung cancer		Thoracic puncture biopsy: adenocarcinoma	No positive mutation	IV	<1%	Right lung cancer, brain metastasis
17	F	55	Intermittent headache for 1 month	2018-07-10	Brain metastases	Postoperative left lung cancer		Postoperative pathology of left lung: adenocarcinoma	No positive mutation	IV	<1%	Left lung cancer, brain metastasis
18	M	67	Interrupted physical activity is unfavorable for 1 month.	2021-06-04	Brain metastases	Right lung cancer		Thoracic puncture biopsy: adenocarcinoma	No positive mutation	IV	<1%	Right lung cancer, brain metastases
19	F	61	Interrupted numbness of right limb for 1 week	2021-07-04	Brain metastases	Right lung cancer		Thoracic puncture biopsy: adenocarcinoma	No positive mutation	IV	<1%	Right lung cancer, brain metastases
20	F	45	Intermittent dizziness for 1 week	2022-01-10	Brain metastases	Right lung cancer		Postoperative pathology of right lung cancer 3 years ago: adenocarcinoma	No positive mutation	IV	<1%	Right lung cancer, brain metastases
21	M	58	Intermittent headache for 1 week	2022-08-01	Brain metastases	Right lung cancer		Thoracic puncture biopsy of right lung: poorly differential adenocarcinoma	No positive mutation	IV	<1%	Right lung cancer, brain metastases
22	M	46	Intermittent confusion for 3 weeks	2022-08-03	Brain metastases	Left lung cancer		Postoperative pathology of intracranial tumor from lung cancer metastases: adenocarcinoma	No positive mutation	IV	<1%	Left lung cancer, brain metastases
23	M	64	Intermittent epilepsy for 3 days	2023-02-13	Brain metastases	Right lung cancer		Stereotactic brain biopsy: poorly differetial adenocarcinoma	No positive mutation	IV	<1%	Right lung cancer, brain metastases
24	M	70	Intermittent headache for 1 week	2022-06-07	Brain metastases	Left lung cancer		Lung puncture biopsy by CT guiding(CTNB): poorly differential adenocarcinoma	No positive mutation	IV	<1%	Left lung cancer, brain metastases
25	M	63	Epilepsy for 1 day	2021-05-22	Brain metastases	Left lung cancer		Therocic puncture biopsy: adenocarcinoma	No positive mutation	IV	<1%	Left lung cancer, brain metastases
26	F	68	Intermittent headache for 1 week	2022-01-02	Brain metastases	Right lung cancer		Therocic puncture biopsy: adenocarcinoma	No positive mutation	IV	<1%	Right lung cancer, brain metastases
27	M	72	Intermittent headache for 1 week	2021-08-03	Brain metastases	Right lung cancer		Therocic puncture biopsy: poorly differential adenocarcinoma	No positive mutation	IV	<1%	Right lung cancer, brain metastases
28	M	57	Intermittent headache for 1 week	2020-07-13	Brain metastases	Right lung cancer		July 13, 2020 Postoperative pathology of intracranial tumor resection: poorly differential adenocarcinoma	No positive mutation	IV	0.1	Right lung cancer, brain metastases
29	M	67	Intermittent headache for 2 weeks	2020-12-03	Brain metastases	Right lung cancer		Therocic puncture biopsy: poorly differential adenocarcinoma	No positive mutation	IV	<1%	Right lung cancer, brain metastases
30	M	61	Intermittent headache for 1 week	2021-09-15	Brain metastases	Left lung cancer		Therocic puncture biopsy: poorly differential adenocarcinoma	No positive mutation	IV	<1%	Left lung cancer, brain metastases
