# Supplementary material for: Combination immunotherapy and anti-angiogenic therapy shows promising efficacy in NSCLC patients with recurrent or refractory brain metastases and negative driver genes
Source: Front Immunol. 2025 Dec 3;16:1684759. doi: 10.3389/fimmu.2025.1684759 (PMC12708319; doi:10.3389/fimmu.2025.1684759)
Supplement: Supplementary file 3 [file Table2.xlsx]

## Sheet: Supplemt Table 2
Table S2: Therapeutic process and efficacy evaluation by immunotherapy combined with anti-angiogenic therapy
Case	first-line treatment	second-line treatment	third-line treatment	fourth-line treatment	fifth-line treatment	Time to the symptoms remission (immune combined with anti-vascular therapy)	PFS	Efficacy evaluation
1	Pemetrexed 800mg+ carboplatin 300mgdl regimen systemic chemotherapy for 6 cycles. Clinical efficacy was evaluated as PR	Pemetrexed+bevacizumab (15mg/kg) for 6 cycles	On October 16, 2019. recurrence indicated, treated with immunotherapy (Sintilimab 200mg)+ bevacizumab (10mg/Kg) Q3W			2 cycles (6 weeks)	being followed up (>46 months)	PR
2	Pemetrexed+ carboplatin chemotherapy combined with bevacizumab 300mg Q3W regimen (15mg/kg) for 6 cycles.	Pemetrexed+bevacizumab (15mg/kg) was used for maintenance treatment.	On March 10, 2020, lung and intracranial tumors recurred, and immunotherapy (Sintilimab 200mg)+ bevacizumab (10mg/Kg) Q3W was given.			2 cycles (6 weeks)	being followed up (>37 months)	PR
7	Pemetrexed+carboplatin+bevacizumab for 2 cycles.	On May 22, 2020, the reexamination showed that the intracranial tumor was progressing, and pemetrexed+carboplatin+Sintilimab was given for 4 cycles, and the condition was PD.	On July 23, 2020, the reexamination showed that the intracranial tumor was progressing, and immunotherapy (Sintilimab 200mg) plus bevacizumab (15mg/kg) was given.			6 weeks	28 months	SD
8	Pemetrexed+carboplatin+bevacizumab chemotherapy for 4 cycles	On March 22, 2020, the reexamination showed that the intracranial tumor lesion progressed, and the left lung lesion progressed (PD). The second-line chemotherapy was given with pemetrexed+carboplatin+Sintilimab for 2 cycles, and the condition was PD.	On April 10, 2020, the reexamination revealed progressive intracranial tumor lesions and progressive left lung lesions (PD). The patients were treated with immunotherapy (Sintilimab 200mg)+ bevacizumab (15mg/kg) for four cycles.				5 months	PD
10	Pemetrexed+carboplatin+bevacizumab was given for 6 cycles.	On November 10, 2019, the reexamination showed that the intracranial tumor was progressing, and the second-line chemotherapy was given with pemetrexed+carboplatin+Sintilimab for 6 cycles, and the condition was SD.	On May 3, 2020, the reexamination showed that the left lung tumor was progressing, and the disease continued to progress (PD). The patient refused further chemotherapy, so he was given immunotherapy (Sintilimab 200mg) plus bevacizumab (15mg/kg).			4 weeks	30 months	SD
11	pemetrexed+carboplatin chemotherapy for 2 cycles, and reexamination indicated the progress of intracranial tumor.	On June 16, 2021, the left frontal lobe tumor resection and decompressive craniectomy were performed. After the operation, the intracranial tumor progressed again. Bevacizumab and Sintilimab were given on August 10th.				3 weeks	20 months	PR
12	Pemetrexed+carboplatin+bevacizumab for 6 cycles.	Bevacizumab monotherapy for maintenance treatment	On December 10, 2021, the reexamination showed that the intracranial tumor had progressed (PD), and the patient refused further chemotherapy, so he was given immunotherapy (Sintilimab 200mg)+ bevacizumab (15mg/kg).			4 weeks	being followed up (>20 months)	SD
14	Pemetrexed+carboplatin+bevacizumab for 6 cycles	On January 10, 2022, the reexamination showed that the lung tumor had progressed (PD), and the patient refused further chemotherapy, so he was given immunotherapy (Sintilimab 200mg) plus bevacizumab (15mg/kg).				3 weeks	being followed up (>18 months)	PR
15	Pemetrexed+carboplatin+bevacizumab for 6 cycles	On January 5, 2022, the reexamination showed that the lung tumor had progressed (PD), and the patient refused further chemotherapy because of leukopenia, so he was given immunotherapy (Sintilimab 200mg)+ bevacizumab (15mg/kg).				3 weeks	10 months	PR
16	Pemetrexed+Carboplatin+Bevacizumab 6 Cycles	Pemetrexed+bevacizumab for 6 cycles	On June 5, 2021, the reexamination showed that the intracranial tumor had progressed (PD), and the patient refused further chemotherapy because of leukopenia, so he was given immunotherapy (Sintilimab 200mg)+ bevacizumab (15mg/kg).			6 weeks	21 months	SD
17	Pemetrexed+carboplatin+bevacizumab for 6 cycles	Pemetrexed+bevacizumab for 6 cycles	On June 11, 2020, the reexamination showed that the left lung tumor had progressed (PD). Pemetrexed+carboplatin+bevacizumab was given for 6 cycles, and the lesion was SD.	On July 10, 2021, the reexamination showed that the left lung tumor had progressed (PD), so immunotherapy (Sintilimab 200mg) plus bevacizumab (15mg/kg) was given.		4 weeks	being followed up (>22 months)	PR
18	Pemetrexed+carboplatin+bevacizumab for 6 cycles	The reexamination on November 4, 2021 showed that the tumor lesion was stable, and pemetrexed+bevacizumab maintenance therapy was given for two cycles.	On January 5, 2022, reexamination revealed progression of the intracranial tumor lesion, so immunotherapy (Sintilimab 200mg)+ bevacizumab (15mg/kg) was given			4 weeks	being followed up (>18 months)	PR
19	Pemetrexed+carboplatin+bevacizumab for 6 cycles	The reexamination on November 10, 2021 showed that the tumor lesion had progressed earlier. The patient refused to continue chemotherapy, so he was given immunotherapy (Sintilimab 200mg)+ bevacizumab (15mg/kg)				6 weeks	being followed up (>20 months)	PR
20	Pemetrexed+carboplatin+bevacizumab for 6 cycles	The reexamination on May 10, 2022 revealed that the intracranial tumor lesion had progressed relatively early. The patient refused to continue chemotherapy, so he was given immunotherapy (Sintilimab 200mg)+ bevacizumab (15mg/kg)				6 weeks	being followed up (>14 months)	PR
21	Pemetrexed+Lobaplatin for two cycles	July 17,2022 the intracranial tumor lesion had progressed. The patient refused to continue chemotherapy, so he was given immunotherapy (Sintilimab 200mg) +Bevacizumab (15mg/Kg)				6 weeks	being followed up (>13 months)	PR
22	August 10,2022 Pemetrexed+Carbolatin+Bevacizumab for 4 cycles	November 17, 2022 the intracranial tumor lesion had progressed. The patient refused to continue chemotherapy, so he was given immunotherapy (Sintilimab 200mg)+Bevacizumab (15mg/Kg)				6 weeks	Being followed up (>8 months)	PR
23	Pemetrexed+Carbolatin for 2 cycles	April 10,2023 the intracranial tumor progressed. The patient refused to continue chemotherapy, so he was given immunotherapy (Sintilimab 200mg)+Bevacizumab (15mg/Kg)				6 weeks	Being followed up (>4 months)	PR
24	Pemetrexed+Carbolatin+Bevacizumab for 6 cycles	Bevacizumab monotherapy for maintenance treatment	Intracranial tumor lesion progressed. The patient refused to continue chemotherapy. So he was given immunotherapy (Sintilimab 200mg)+Bevacizumab (15mg/Kg)			6 weeks	Being followed up (>7 months)	PR
25	Pemetrexed+Carbolatin+Bevacizumab for 6 cycles	Bevacizumab monotherapy for maintenance treatment	Intracranial tumor lesion progressed. The patient refused to continue chemotherapy. So he was given immunotherapy (Sintilimab 200mg)+Bevacizumab (15mg/Kg)			9 weeks	being followed up (>14 months)	PR
26	Pemetrexed+Carbolatin for 6 cycles	July 28, 2022 Intracranial tumor lesion progressed. The patient refused to continue chemotherapy. So she was given immunotherapy (Sintilimab 200mg)+Bevacizumab (15mg/Kg)				9 weeks	Being followed up (>12 months)	PR
27	Pemetrexed+Carbolatin+Bevacizumab for 6 cycles	Bevacizumab monotherapy for maintenance treatment	February 17, 2022 Intracranial tumor lesion progressed. The patient refused to continue chemotherapy. So he was given immunotherapy (Sintilimab 200mg)+Bevacizumab (15mg/Kg)			6 weeks	Being follwed up (>18 months)	PR
28	Pemetrexed+Carbolatin+Bevacizumab for 6 cycles	Bevacizumab monotherapy for maintenance treatment	March 11,2021 Intracranial tumor lesion progressed. The patient refused to continue chemotherapy. So he was given immunotherapy (Sintilimab 200mg)+Bevacizumab (15mg/Kg)			9 weeks	being followed up (>17 months)	PR
29	Pemetrexed+Carbolatin+Bevacizumab for 6 cycles	Bevacizumab monotherapy for maintenance treatment	August 11,2021 Intracranial tumor lesion progressed. The patient refused to continue chemotherapy. So he was given immunotherapy (Sintilimab 200mg)+Bevacizumab (15mg/Kg)			9 weeks	Being followed up (>24 months)	SD
30	Pemetrexed+Carbolatin+Bevacizumab for 6 cycles	Bevacizumab monotherapy for maintenance treatment	October 11, 2022 Intracranial tumor lesion progressed. The patient refused to continue chemotherapy. So he was given immunotherapy (Sintilimab 200mg)+Bevacizumab (15mg/Kg)			9 weeks	8 months	SD
