# Supplementary material for: Combination immunotherapy and anti-angiogenic therapy shows promising efficacy in NSCLC patients with recurrent or refractory brain metastases and negative driver genes
Source: Front Immunol. 2025 Dec 3;16:1684759. doi: 10.3389/fimmu.2025.1684759 (PMC12708319; doi:10.3389/fimmu.2025.1684759)
Supplement: Supplementary file 4 [file Table3.xlsx]

## Sheet: Control Group
Table S3: Clinical characteristics and therapeutic process of the control group
Case	Gender	Age	Main Cause of Admission	Admission Time	Head MRI Imaging Results	Chest CT Imaging Results	PET-CT Imaging Results	Histopathology	Genetic Test Results for Driver Genes	Clinical Staging	PD-L1	Diagnostic Results	first-line treatment	second-line treatment	third-line treatment	fourth-line treatment	fifth-line treatment	PFS
1	F	60	Intermittent physical activity barrier of left limbs for 1 week	2018-03-11	Occupying lesion of the right basal ganglia region, metastatic cancer considered	Right lung cancer		Thoracic puncture biopsy: poorly differentiated adenocarcinoma	No positive mutation	IV	<1%	Right lung cancer, brain matastasis	Pemetrexed 800mg+Carboplatin 500mg dl+Bevacizumab for 6 cycles	Bevacizumab (15mg/Kg) for 6 cycles	Intracranial tumor lesion progressed. Docetaxel+Carboplatin+Bevacizumab for 6 cycles	Intracranial tumor lesion progressed. Oral Anlotinib 12mgQD		8 months
2	M	70	Intermittent headache for 1 month	2020-07-05	Multiple metastatic cancer of frontal, temporal, parietal lobe	Left lung cancer		Thoracic puncture biopsy: poorly differentiated adenocarcinoma	No positive mutation	IV	<1%	Left lung cancer, brain matastasis	Pemetrexed 800mg+Carboplatin 500mg dl+Bevacizumab for 6 cycles	Bevacizumab (15mg/Kg) for 4 cycles	Intracranial tumor lesion progressed. Docetaxel+Carboplatin+Bevacizumab for 6 cycles	Intracranial tumor lesion progressed. Oral Anlotinib 12mgQD		6 months
3	F	72	Intermittent dizziness for 1 months	2019-03-05	Multiple metastatic cancer of bilateral cerebellar hemispheres and right temporal lobe	Left lung cancer		Thoracic puncture biopsy: poorly differentiated adenocarcinoma	No positive mutation	IV	<1%	Left lung cancer, brain matastasis	Pemetrexed 800mg+Carboplatin 500mg dl+Bevacizumab for 6 cycles	Bevacizumab (15mg/Kg) for 2 cycles	Intracranial tumor lesion progressed. Docetaxel+Carboplatin+Bevacizumab for 4 cycles	Intracranial tumor lesion progressed. Oral Anlotinib 10mgQD		4 months
4	M	69	Epilepsy for 1 day	2018-01-10	Multiple metastatic cancer of frontal, temporal, parietal lobe	Right lung cancer		Thoracic puncture biopsy: poorly differentiated adenocarcinoma	No positive mutation	IV	<1%	Right lung cancer, brain matastasis	Pemetrexed 800mg+Carboplatin 500mg dl+Bevacizumab for 6 cycles	Intracranial tumor lesion progressed. Docetaxel+Carboplatin+Bevacizumab for 4 cycles	Intracranial tumor lesion progressed. Oral Anlotinib 10mgQD			4 months
5	M	70	Physical activity barrier of right limbs for 1 week	2019-03-10	Multiple metastatic cancer of frontal, parietal lobe	Left lung cancer		Thoracic puncture biopsy: poorly differentiated adenocarcinoma	No positive mutation	IV	<1%	Left lung cancer, brain matastasis	Pemetrexed 800mg+Carboplatin 500mg dl+Bevacizumab for 6 cycles	Intracranial tumor lesion progressed. Docetaxel+Carboplatin+Bevacizumab for 4 cycles	Intracranial tumor lesion progressed. Oral Anlotinib 10mgQD			4 months
6	F	65	Lower limb weakness for 1 week	2019-03-11	Occupying lesion of the frontal, temporal and parietal lobe, metastatic cancer considered	Right lung cancer		Thoracic puncture biopsy: poorly differentiated adenocarcinoma	No positive mutation	IV	<1%	Right lung cancer, brain matastasis	Pemetrexed 800mg+Carboplatin 500mg dl+Bevacizumab for 6 cycles	Bevacizumab (15mg/Kg) for 4 cycles	Intracranial tumor lesion progressed. Docetaxel+Carboplatin+Bevacizumab for 3 cycles	Intracranial tumor lesion progressed. Oral Anlotinib 12mgQD		4 months
7	M	71	Intermittent headache for 1 month	2018-01-05	Multiple metastatic cancer of frontal, temporal and parietal lobe	Left lung cancer		Thoracic puncture biopsy: poorly differentiated adenocarcinoma	No positive mutation	IV	<1%	Left lung cancer, brain matastasis	Pemetrexed 800mg+Carboplatin 500mg dl+Bevacizumab for 3 cycles	Intracranial tumor lesion progressed. Docetaxel+Carboplatin+Bevacizumab for 3 cycles	Intracranial tumor lesion progressed. Oral Anlotinib 12mgQD			4 months
8	F	62	Intermittent dizziness for 1 month	2019-07-05	Multiple metastatic cancer of bilateral cerebellar hemispheres and right frontal,temporal, and parietal lobe	Left lung cancer		Thoracic puncture biopsy: poorly differentiated adenocarcinoma	No positive mutation	IV	<1%	Left lung cancer, brain matastasis	Pemetrexed 800mg+Carboplatin 500mgdl+Bevacizumab for 3 cycles	Intracranial tumor lesion progressed. Docetaxel+Carboplatin+Bevacizumab for 4 cycles	Intracranial tumor lesion progressed. Oral Anlotinib 10mgQD			2 months
9	M	69	Epilepsy for 1 day	2020-10-10	Multiple metastatic cancer of frontal, parietal, occipital, and temporal lobe	Right lung cancer		Thoracic puncture biopsy: poorly differentiated adenocarcinoma	No positive mutation	IV	<1%	Right lung cancer, brain matastasis	Pemetrexed 800mg+Carboplatin 500mgdl+Bevacizumab for 4 cycles	Intracranial tumor lesion progressed. Docetaxel+Carboplatin+Bevacizumab for 4 cycles	Intracranial tumor lesion progressed. Oral Anlotinib 10mgQD			4 months
10	M	54	Physical activity barrier of right limbs for 1 month	2019-09-10	Multiple metastatic cancer of frontal, parietal, occipital, and temporal lobe	Left lung cancer		Thoracic puncture biopsy: poorly differentiated adenocarcinoma	No positive mutation	IV	<1%	Right lung cancer, brain matastasis	Pemetrexed 800mg+Carboplatin 500mgdl+Bevacizumab for 4 cycles	Intracranial tumor lesion progressed. Docetaxel+Carboplatin+Bevacizumab for 2 cycles	Intracranial tumor lesion progressed. Oral Anlotinib 10mgQD			4 months
