# Supplementary material for: Combination immunotherapy and anti-angiogenic therapy shows promising efficacy in NSCLC patients with recurrent or refractory brain metastases and negative driver genes
Source: Front Immunol. 2025 Dec 3;16:1684759. doi: 10.3389/fimmu.2025.1684759 (PMC12708319; doi:10.3389/fimmu.2025.1684759)
Supplement: Supplementary file 5 [file Table4.xlsx]

## Sheet: Sheet1
Table S4: Treatment-related Adverse Events(AEs)
Adverse Event (AEs)	Combination Therapy (n = 24)			Control: Oral Anlotinib (n = 10)
	All Grades n (%)	Grade 1–2 n (%)	Grade ≥3 n (%)	All Grades n (%)	Grade 1–2 n (%)	Grade ≥3 n (%)
Rash / Pruritus	1 (4.2)	1 (4.2)	0	0	0	0
Hypothyroidism	1 (4.2)	1 (4.2)	0	0	0	0
Fatigue	2 (8.3)	2 (8.3)	0
Hypertension	0	0	0	0	2（20）	0
Proteinuria	0	0	0	0	1（10）	0
Hand-foot syndrome	0	0	0	0	0	0
Liver enzyme elevation	0	0	0	0	1（10）	0
Infusion reaction	0	0	0	0	0	0
Pneumonitis	1 (4.2)	1 (4.2)	0	0	0	0
Myocardial injury	0	0	0	0	0	0
Hepatic dysfunction (≥G3)	0	0	0	0	0	0
Renal dysfunction (≥G3)	0	0	0	0	1（10）	1（10）
Treatment discontinuation due to AEs	0	–	0	0	–	0
Treatment-related death	0	–	0	0	–	0
